# Supplementary material for: Small RNA Sequencing and Multiplex RT-PCR for Diagnostics of Grapevine Viruses and Virus-like Organisms
Source: Viruses. 2022 Apr 28;14(5):921. doi: 10.3390/v14050921 (PMC9145883; doi:10.3390/v14050921)
Supplement: Supplementary file 1 [file viruses-14-00921-s001.zip]

Archive with 1 entries (1 files):
- viruses-1688529-supplementary.pdf
